# Supplementary material for: Comparison of Syngas-Fermenting Clostridia in Stirred-Tank Bioreactors and the Effects of Varying Syngas Impurities
Source: Microorganisms. 2022 Mar 22;10(4):681. doi: 10.3390/microorganisms10040681 (PMC9032146; doi:10.3390/microorganisms10040681)
Supplement: Supplementary file 1 [file microorganisms-10-00681-s001.zip]

Archive with 1 entries (1 files):
- microorganisms-1634193-supplementary.pdf
